# Supplementary material for: LE-MDCAP: A Computational Model to Prioritize Causal miRNA-Disease Associations
Source: Int J Mol Sci. 2021 Dec 19;22(24):13607. doi: 10.3390/ijms222413607 (PMC8706837; doi:10.3390/ijms222413607)
Supplement: Supplementary file 1 [file ijms-22-13607-s001.zip]

Archive with 1 entries (1 files):
- ijms-1487402-supplementary.pdf
